# Supplementary material for: Polymorphism of Carbamazepine Pharmaceutical Cocrystal: Structural Analysis and Solubility Performance
Source: Pharmaceutics. 2023 Jun 15;15(6):1747. doi: 10.3390/pharmaceutics15061747 (PMC10302832; doi:10.3390/pharmaceutics15061747)
Supplement: Supplementary file 1 [file pharmaceutics-15-01747-s001.zip]

Archive with 1 entries (1 files):
- pharmaceutics-2425598-supplementary.pdf
